# Supplementary material for: Identifying loci under selection via explicit demographic models
Source: Mol Ecol Resour. 2021 Jun 3;21(8):2719–37. doi: 10.1111/1755-0998.13415 (PMC8596768; doi:10.1111/1755-0998.13415)
Supplement: Supplementary file 2 — Fig S1‐S16 [file MEN-21-2719-s002.zip]

Archive with 37 entries (34 files):
- Supplementary Figures/
- Supplementary Figures/.DS_Store
- __MACOSX/
- __MACOSX/Supplementary Figures/
- __MACOSX/Supplementary Figures/._.DS_Store
- Supplementary Figures/Figure_S1.pdf
- __MACOSX/Supplementary Figures/._Figure_S1.pdf
- Supplementary Figures/Figure_S10.pdf
- __MACOSX/Supplementary Figures/._Figure_S10.pdf
- Supplementary Figures/Figure_S11.pdf
- __MACOSX/Supplementary Figures/._Figure_S11.pdf
- Supplementary Figures/Figure_S12.pdf
- __MACOSX/Supplementary Figures/._Figure_S12.pdf
- Supplementary Figures/Figure_S13.pdf
- __MACOSX/Supplementary Figures/._Figure_S13.pdf
- Supplementary Figures/Figure_S14.pdf
- __MACOSX/Supplementary Figures/._Figure_S14.pdf
- Supplementary Figures/Figure_S15.pdf
- __MACOSX/Supplementary Figures/._Figure_S15.pdf
- Supplementary Figures/Figure_S16.pdf
- __MACOSX/Supplementary Figures/._Figure_S16.pdf
- Supplementary Figures/Figure_S2.pdf
- __MACOSX/Supplementary Figures/._Figure_S2.pdf
- Supplementary Figures/Figure_S3.pdf
- __MACOSX/Supplementary Figures/._Figure_S3.pdf
- Supplementary Figures/Figure_S4.pdf
- __MACOSX/Supplementary Figures/._Figure_S4.pdf
- Supplementary Figures/Figure_S5.pdf
- __MACOSX/Supplementary Figures/._Figure_S5.pdf
- Supplementary Figures/Figure_S6.pdf
- __MACOSX/Supplementary Figures/._Figure_S6.pdf
- Supplementary Figures/Figure_S7.pdf
- __MACOSX/Supplementary Figures/._Figure_S7.pdf
- Supplementary Figures/Figure_S8.pdf
- __MACOSX/Supplementary Figures/._Figure_S8.pdf
- Supplementary Figures/Figure_S9.pdf
- __MACOSX/Supplementary Figures/._Figure_S9.pdf
